# Supplementary material for: Replisome mechanics: lagging strand events that influence speed and processivity
Source: Nucleic Acids Res. 2014 May 16;42(10):6497–510. doi: 10.1093/nar/gku257 (PMC4041431; doi:10.1093/nar/gku257)
Supplement: SUPPLEMENTARY DATA [file supp_gku257_nar-00189-f-2014-File010.zip]

Archive with 1 entries (1 files):
- nar-00189-f-2014-File010.mov
